# Supplementary material for: Access and Continuity: A Multidisciplinary Education Workshop to Teach Patient-Centered Medical Home (PCMH) Principles
Source: MedEdPORTAL. 2020 Oct 7;16:10974. doi: 10.15766/mep_2374-8265.10974 (PMC7549388; doi:10.15766/mep_2374-8265.10974)
Supplement: Supplementary file 1 — Prework.docxReflective Activity Prompt Slides.pptxReflective Activity Signs for Walls.docxFaculty Guide.docxSlide Presentation.pptxEvaluation Sheet.docx [file mep_2374-8265.10974-s001.zip]

Archive with 7 entries (7 files):
- A. Prework.docx
- B. Reflective Activity Prompt Slides.pptx
- C. Reflective Activity Signs for Walls.docx
- D. Faculty Guide.docx
- E. Slide Presentation.pptx
- F. Evaluation Sheet.docx
- _Educational_Summary_Report_10974.pdf
